# Supplementary material for: EEF1AKMT4-eEF1A2 synergistically facilitates the progression of GBC by promoting ribosomal protein output
Source: Genes Dis. 2025 Apr 2;13(3):101619. doi: 10.1016/j.gendis.2025.101619 (PMC12907848; doi:10.1016/j.gendis.2025.101619)
Supplement: Multimedia component 2 [file mmc2.xls]

## Sheet: Sheet2
gene symbol	log2FoldChange	pvalue	padj	tumor1	tumor2	tumor3	tumor4	tumor5	tumor6	LN1	LN2	LN3	LN4	LN5	LN6
GAGE4	24.1453	2.10823e-22	8.08801e-19	0	0	0	0	0	0	195.343	0	0	0	429.991	488.984
GAGE6	24.1453	2.10823e-22	8.08801e-19	0	0	0	0	0	0	195.343	0	0	0	429.991	488.984
GAGE7	24.1453	2.10823e-22	8.08801e-19	0	0	0	0	0	0	195.343	0	0	0	429.991	488.984
GAGE12I	24.1453	2.10823e-22	8.08801e-19	0	0	0	0	0	0	195.343	0	0	0	429.991	488.984
GAGE12G	24.1453	2.10823e-22	8.08801e-19	0	0	0	0	0	0	195.343	0	0	0	429.991	488.984
ISY1-RAB43	26.0609	4.04399e-18	1.29286e-14	0	0	0	0	0	0	0	0	0	2333.55	0	2066.4
IGHV3-38	22.3903	9.13851e-14	2.19119e-10	0	0	0	0	0	0	181.091	0	0	0	0	134.836
LAMC3	3.02242	2.33108e-11	4.96832e-08	110.33	42.0694	66.0165	18.9004	36.9049	57.7614	539.919	539.581	221.188	576.832	286.968	544.218
TNS4	5.21073	1.90139e-07	0.000331568	54.7564	39.8552	206.301	123.483	116.115	33.6942	113.182	1372.43	13051	75.6335	170.704	6338.92
SYT7	3.86076	4.92707e-06	0.00555948	20.4315	73.0679	94.4402	76.8617	72.0095	138.387	84.6767	4507.37	89.671	462.877	298.041	1367.86
GASK1B-AS1	2.35057	8.22581e-06	0.00876597	67.0153	74.175	38.5096	22.6805	63.0083	78.2186	125.758	546.289	304.027	98.8278	185.468	495.482
KCNJ5-AS1	2.00713	1.26426e-05	0.0127637	44.1321	30.9985	56.8475	56.7013	111.615	26.474	104.798	195.514	247.663	241.019	140.254	378.516
SYTL5	4.03074	1.62033e-05	0.0155405	2.45178	58.6758	33.9251	131.043	18.0024	48.1345	61.202	1432.81	2556.05	345.897	88.5818	178.698
GPRASP3	8.89339	2.00184e-05	0.0166953	0	0	0	0	0	0	62.0404	0	209.232	60.5068	0	198.193
KRTAP4-1	9.397	2.42405e-05	0.0193742	0	0	0	0	0	0	6.70707	78.589	612.324	42.3548	0	0
CEACAM5	3.63546	4.61745e-05	0.0298416	37.594	394.124	262.232	487.631	623.782	1661.84	1490.65	26914.8	2152.1	9664.95	546.254	1626.15
KRT6B	5.80043	4.49302e-05	0.0298416	3.26904	42.0694	121.947	595.993	41.4054	21.6605	39.404	9439.31	348.436	2798.44	0	33018.6
ADORA2B	3.07797	5.75947e-05	0.0345244	129.127	115.137	84.3544	151.203	77.4102	141.997	182.768	410.196	3685.05	185.554	91.3499	1319.12
CD109	2.82046	7.66292e-05	0.0419972	677.509	290.058	256.731	1077.32	334.844	1013.23	4516.37	468.659	6001.98	6316.91	254.673	8291.6
TMEM145	2.247	7.44424e-05	0.0419972	22.066	54.2474	22.9224	15.1203	59.4078	78.2186	285.05	154.303	282.677	40.3379	207.613	224.185
EEF1A2	3.45779	8.15176e-05	0.0422614	47.4011	44.2836	93.5233	80.6418	112.515	257.52	108.151	147.594	168.24	5486.96	425.377	701.797
RIMS2	5.63558	8.06508e-05	0.0422614	2.45178	2.21418	1.83379	0	10.8014	0	153.424	14.376	0	19.1605	22.1454	552.341
